# Supplementary material for: Kinetic Studies of Newly Patented Aminoalkanol Derivatives with Potential Anticancer Activity as Competitive Inhibitors of Prostate Acid Phosphatase
Source: Int J Mol Sci. 2021 Oct 29;22(21):11761. doi: 10.3390/ijms222111761 (PMC8584256; doi:10.3390/ijms222111761)
Supplement: Supplementary file 1 [file ijms-22-11761-s001.zip]

Archive with 1 entries (1 files):
- ijms-1392157-SI.pdf
